# Supplementary material for: Farmers’ Views and Tools Compared with Laboratory Evaluations of Parasites of Meat Goats in French West Indies
Source: Animals (Basel). 2023 Jan 26;13(3):422. doi: 10.3390/ani13030422 (PMC9913335; doi:10.3390/ani13030422)
Supplement: Supplementary file 1 [file animals-13-00422-s001.zip]

Archive with 1 entries (1 files):
- animals-2114284-Supplementary File S1.pdf
